# Supplementary material for: Risk-Based Mapping Tools for Surveillance and Control of the Invasive Mosquito Aedes albopictus in Switzerland
Source: Int J Environ Res Public Health. 2022 Mar 9;19(6):3220. doi: 10.3390/ijerph19063220 (PMC8955472; doi:10.3390/ijerph19063220)
Supplement: Supplementary file 1 [file ijerph-19-03220-s001.zip]

Archive with 5 entries (5 files):
- Figure_S1.jpg
- Figure_S2.jpg
- Figure_S3.jpg
- Figure_S4.pdf
- Table_S1.pdf
